# Supplementary material for: Fatty Acid and Micronutrient Profile of Longissimus Lumborum from Red Angus and Red Angus x Akaushi Cattle Finished on Grass or Grain
Source: Foods. 2022 Oct 31;11(21):3451. doi: 10.3390/foods11213451 (PMC9656263; doi:10.3390/foods11213451)
Supplement: Supplementary file 1 [file foods-11-03451-s001.zip]

Archive with 1 entries (1 files):
- foods-1974792-supplementary.pdf
